# Supplementary material for: The High Expression of Legumain in Canine Neoplasms: A Retrospective Analysis of 100 Cases
Source: Animals (Basel). 2022 Feb 17;12(4):504. doi: 10.3390/ani12040504 (PMC8868329; doi:10.3390/ani12040504)
Supplement: Supplementary file 1 [file animals-12-00504-s001.zip]

Archive with 1 entries (1 files):
- animals-1527310-supplementary.pdf
